# Supplementary material for: Soluble Toll-Like Receptors 2 and 4 in Cerebrospinal Fluid of Patients with Acute Hydrocephalus following Aneurysmal Subarachnoid Haemorrhage
Source: PLoS One. 2016 May 25;11(5):e0156171. doi: 10.1371/journal.pone.0156171 (PMC4880192; doi:10.1371/journal.pone.0156171)
Supplement: S1 Dataset — (XLSX) [file pone.0156171.s001.xlsx]

## Sheet: Raw data
Age	Sex	Group	Aneurysmal location	Aneurysmal size (mm)	Admission time (hours)	Fisher CT scale	modified Fisher scale	ICH on CT	Ventricular bleeding on CT	Cerebral infarction due to DCI	WFNS on admission	H&H on admission	GCS on admission	Body temperature	Days on ICU	GOS at 3 months	Outcome group	Detailed outcome group	in-hospital mortality	sTLR2 first sample	sTLR4 first sample	CRP 1	WBC 1	Hgb 1	Fibinogen 1	PCT 1	CSF protein (mg/dL)	color before centrifugation	supernatant color after centrifugation	RBC/microL	WBC/microL	CSF culture	sTLR2 second sample	sTLR4 second sample	CRP 2	WBC 2	Hgb 2	Fibinogen 2	PCT 2	CSF protein (mg/dL)	color	color after centrifugation	RBC/microL	WBC/microL	CSF culture	sTLR2 third sample	sTLR4 third sample	CRP 3	WBC 3
57	F	Study	ACA	4.1	5	4	2	yes	yes	no	3	3	12	37	11	5	good	good	no	0	0	29.63	6.21	10.6	391	0.02							0.921	0.114	93.13	5.42	9.6			586	red	yelow	20000	240		0	0	50.4	6.5
43	M	Study	BA	2.9	8	4	4	yes	yes	no	1	2	15	36.7	14	5	good	good	no	0	0	47.15	8.65	12.6	323		167	red	yelow	19000	34	negative	0	0.609	33.2	13.04	13	509								0	0.164	32.6	13.1
62	F	Study	BA	7.5	4	4	2	no	yes	no	2	2	13	37.4	27	5	good	good	no	0	0	54	5.5	10.5	433								0	0	314.5	11.67	11.3	565	0.08	866	red	yelow	18000	440	negative	0	0	50.7	24.56
77	F	Study	AcoA	2.7	9	4	4	yes	yes	yes	2	3	14	36	17	5	good	good	no	0	0	126.4	10.49	12.1	485	0.11	220	red	yelow	51000	11		0	0.147	95.7	7.79	11.4			415	red	yelow	27000	134	negative	0	0.169	10.5	11.88
79	M	Study	AcoA	5.6	5	4	4	no	yes	yes	5	4	3	36.8	27	2	poor	intermediate	no	0	0	182.09	7.6	8.6	536	0.95	55	red	yelow	9000	13		0.454	0.359	188.84	4.78	7.2	836	0.85	88	red	pink	5000	67	negative	0	0.103	89.89	7.84
47	M	Study	PCA	2.5	6	4	4	yes	yes	yes	4	4	9	37	35	3	poor	intermediate	no	0	0	2.4	20.51	17.2	189		200	red	orange	360000	88		0	0	115.8	14.19	15.8	485	0.09							0	0	60	16.97
52	M	Study	AcoA	5.5	3	4	4	yes	yes	yes	4	4	9	37	34	3	poor	intermediate	no	0	0	14.7	18.47	12.2	245		79						0.225	0.208	43.4	16.7	11.1	655		112	red	yelow	25000	550	negative	0	0.414	69.5	19.87
63	F	Study	ACA	4.1	7	4	4	no	yes	no	5	5	5	36.8		1	poor	death	yes	0	0	68.3	10.87	11.5	550	0.16	103	red	yelow	22000	76		0	0.169	72.1	21.28	10.9	424	0.3	538	red	yelow	13000	220	negative	2.817		39	19.92
65	M	Study	AcoA	3	3	4	4	yes	yes	yes	4	4	9	37.3		1	poor	death	yes	0	0	57.2	17.47	4.14	577	0.04	51	red	pink	11000	17	negative	0.347	0	38.1	12.37	9.3	516		375	red	yelow	4000	340	negative
73	F	Study	ACA	4.3	5	4	2	yes	yes	yes	5	5	5	36.8	26	2	poor	intermediate	no	0	0	13.6	16.2	11.4	280		142	red	yelow	68000	36	negative	0.46	0.64	140	9.87	11.6	633	0.23	350	red	yelow	25000	110		0	0.353	71.2	9.32
55	M	Study	AcoA	4.4	4	4	4	yes	yes	yes	5	4	5	37.2		1	poor	death	yes	0	0	65	27.26	15.2	273	0.83	341	red	yelow	160000	101		0	0	431	6.16	11.9	1148		541	red	yelow	50000	530	negative
18	M	Study	MCA	6.5	16	4	4	yes	yes	yes	5	5	5	36.5		1	poor	death	yes	0	0	61.6	15.5	12.7	216	1.14	77	red	yelow	44000	22		0	0.492	222.5	20.67	14.5	581		70	red	yelow	43000	321	negative
36	M	Study	MCA	5.4	9	4	3	yes	yes	yes	5	5	3	37	37	2	poor	intermediate	no	0	0	101	11.56	13.9	747	0.1	41	red	yelow	31000	47		0	0.76	195	11.1	11.5	942	0.35							0	0	78	9.2
72	M	Study	AcoA	2	11	4	2	yes	yes	yes	4	4	10	36.8	60	5	good	good	no	0	0	125	9	12.9	429	0.08	82	red	yelow	14000	12		0	0.231	48.2	10.6	12.4	423	0.1	130	red	yelow	4000	243	negative	0	0.309	12.2	13.4
46	M	Study	MCA	8.2	9	4	4	no	yes	yes	4	4	9	36.5	30	4	good	good	no	0	0	201	6.41	12.3	508	1.41	75.8	red	orange	20000	7		0	0	97.4	6.89	12	698	0.46	220	red	yelow	11000	68	negative
75	M	Study	ACA	5.7	12	4	2	no	yes	no	5	4	4	37		1	poor	death	yes	0	0	165	19.21	13.3	220		224	red	yelow	120000	33		0	0	214	19.9	13.5	554	0.4	419	red	orange	70000	96	negative
74	M	Study	MCA	4.3	10	4	2	yes	yes	yes	5	5	3	37		1	poor	death	yes	0	0	326	16.41	11.4	744	1.82							2.399	0.661	333.5	8.71	10.4	1214	1.7	670	red	yelow	30000	533	negative	1.598	0.547	323	26.1
28	M	Study	AcoA	4.4	12	4	4	yes	yes	yes	3	4	13	37.5	15	4	good	good	no	0	0	5.1	11.62	13.8	247	0.12	194	red	yelow	22000	45		0.536	0.279	128	6.7	12.5	501	0.1	923	red	yelow	20000	496	negative	2.659	0.95	98	6.35
52	M	Control																		0	0	<1	8.26				30.1	clear, colorless		0	4	negative
72	M	Control																		0	0	<1	4.9				38.3	clear, colorless		0	3	negative
77	M	Control																		0	0	0.8	5.82				33.2	clear, colorless		0	1	negative
67	F	Control																		0	0	<1	6.13				29.5	clear, colorless		0	2	negative
54	F	Control																		0	0	<1	5.1				42.7	clear, colorless		0	1	negative
82	M	Control																		0	0	<1	5.7				22.8	clear, colorless		0	2	negative
62	F	Control																		0	0	<1	3.37				29.4	clear, colorless		0	4	negative
41	F	Control																		0	0	<1	6.55				40.9	clear, colorless		0	2	negative
[truncated: 11 more columns]
